# Supplementary material for: Cancer Incidence and Mortality among Petroleum Industry Workers and Residents Living in Oil Producing Communities: A Systematic Review and Meta-Analysis
Source: Int J Environ Res Public Health. 2021 Apr 20;18(8):4343. doi: 10.3390/ijerph18084343 (PMC8073871; doi:10.3390/ijerph18084343)
Supplement: Supplementary file 1 [file ijerph-18-04343-s001.zip]

Archive with 1 entries (1 files):
- ijerph-1157656-supplementary.pdf
